# Supplementary material for: Protocol for Enrichment of Murine Cardiac Junctional Sarcoplasmic Reticulum Vesicles for Mass Spectrometry Analysis
Source: Int J Mol Sci. 2025 Sep 4;26(17):8602. doi: 10.3390/ijms26178602 (PMC12429420; doi:10.3390/ijms26178602)
Supplement: Supplementary file 1 [file ijms-26-08602-s001.zip]

Archive with 1 entries (1 files):
- ijms-3796180-supplementary.pdf
